# Supplementary material for: Temporal changes in cortical sensory processing during the transition from acute to chronic low back pain
Source: Pain Rep. 2025 Apr 24;10(3):e1269. doi: 10.1097/PR9.0000000000001269 (PMC12026378; doi:10.1097/PR9.0000000000001269)
Supplement: SUPPLEMENTARY MATERIAL [file painreports-10-e1269-s001.xlsx]

## Sheet: Mix-effects model summary
Mixed-effects models - N80 area, N150 area, P260 area, pain (NRS), disability (RMDQ) and QST measures were compared between recovered and chronic pain participants over six months
(group: recovered vs. chronic pain) over time (time: baseline vs. three months vs. six months)
Model dependent variable	Term	Coefficient
		Estimate	S.E	Lower 95%CI	Upper 95%CI	Statistic	df	P value
N80 area	Intercept	-2.07173	0.274592	-2.60993	-1.53353	-7.54475	122.127	8.96958e-12
	3 months	-0.321917	0.350013	-1.00794	0.364109	-0.919728	71.1213	0.360824
	6 months	-0.335814	0.315602	-0.954394	0.282766	-1.06404	120.835	0.289431
	Chronic pain	-1.14219	0.344789	-1.81798	-0.466407	-3.31273	100.409	0.00128525
	3 months x Chronic pain	0.981532	0.414504	0.169105	1.79396	2.36797	94.5228	0.0199226
	6 months x Chronic pain	1.01506	0.385087	0.260292	1.76983	2.63593	145.837	0.00929862
N150 area	Intercept	-2.07946	0.240923	-2.55167	-1.60725	-8.63125	147.315	9.0461e-15
	3 months	-0.223025	0.308098	-0.826898	0.380848	-0.723876	88.3853	0.471053
	6 months	-0.259358	0.302154	-0.85158	0.332865	-0.858362	97.2653	0.392803
	Chronic pain	-0.95953	0.302519	-1.55247	-0.366593	-3.1718	121.323	0.00191901
	3 months x Chronic pain	0.790904	0.377563	0.0508816	1.53093	2.09476	100.667	0.0387024
	6 months x Chronic pain	0.925337	0.360857	0.218058	1.63262	2.56428	130.754	0.0114691
P260 area	Intercept	-2.05896	0.254107	-2.55701	-1.56091	-8.10272	128.679	3.6009e-13
	3 months	-0.141063	0.303459	-0.735843	0.453718	-0.464849	118.454	0.642893
	6 months	-0.0191543	0.292185	-0.591838	0.553529	-0.0655554	150.47	0.947819
	Chronic pain	-0.884744	0.320632	-1.51318	-0.256306	-2.75938	104.819	0.00683605
	3 months x Chronic pain	0.650269	0.385443	-0.1052	1.40574	1.68707	110.705	0.0944061
	6 months x Chronic pain	0.69809	0.374065	-0.0350764	1.43126	1.86623	132.089	0.0642269
Pain (NRS)	Intercept	3.76482	0.307494	3.16213	4.3675	12.2436	155.735	1.43053e-24
	3 months	-2.94841	0.402887	-3.73807	-2.15875	-7.3182	83.0896	1.44857e-10
	6 months	-3.44221	0.344614	-4.11765	-2.76677	-9.9886	220.681	1.26948e-19
	Chronic pain	0.7562	0.390273	-0.00873588	1.52114	1.93762	119.983	0.05502
	3 months x Chronic pain	1.49609	0.488879	0.537891	2.4543	3.06025	99.3335	0.0028439
	6 months x Chronic pain	2.10103	0.436245	1.24599	2.95607	4.81617	207.884	2.81609e-06
Disability (RMDQ)	Intercept	4.81424	0.727388	3.38855	6.23992	6.61852	89.5202	2.59517e-09
	3 months	-3.62812	0.751585	-5.10123	-2.15502	-4.8273	135.617	3.67744e-06
	6 months	-3.85382	0.749537	-5.32291	-2.38473	-5.1416	137.251	9.19609e-07
	Chronic pain	1.66122	0.956841	-0.214185	3.53663	1.73615	60.9214	0.0875918
	3 months x Chronic pain	1.1978	0.911782	-0.589297	2.98489	1.31369	173.395	0.190687
	6 months x Chronic pain	1.47691	0.929025	-0.343976	3.2978	1.58975	150.554	0.11399
HPT at site of worst pain	Intercept	45.3697	0.454183	44.4795	46.2599	99.8931	134.385	5.63923e-128
	3 months	-0.419393	0.590614	-1.577	0.73821	-0.710098	92.9521	0.479421
	6 months	-0.697409	0.62344	-1.91935	0.524533	-1.11865	71.4961	0.267035
	Chronic pain	0.0500463	0.574967	-1.07689	1.17698	0.0870421	110.069	0.930796
	3 months x Chronic pain	-0.518087	0.702157	-1.89431	0.85814	-0.737851	127.149	0.461965
	6 months x Chronic pain	0.0359004	0.715277	-1.36604	1.43784	0.0501909	112.777	0.960059
HPT at contralateral lumbar site	Intercept	45.2244	0.471224	44.3008	46.148	95.9723	106.573	2.66964e-105
	3 months	-0.0571895	0.558088	-1.15104	1.03666	-0.102474	120.321	0.918551
	6 months	-0.824257	0.638978	-2.07665	0.428141	-1.28996	61.6683	0.201881
	Chronic pain	-0.650604	0.603445	-1.83336	0.532148	-1.07815	83.8447	0.284059
	3 months x Chronic pain	-0.455666	0.678428	-1.78538	0.874052	-0.67165	148.12	0.502853
	6 months x Chronic pain	0.561965	0.723763	-0.856611	1.98054	0.776449	98.9596	0.439336
HPT at forearm	Intercept	44.785	0.420215	43.9614	45.6086	106.576	92.9923	5.27195e-99
	3 months	0.02894	0.465493	-0.883426	0.941306	0.0621707	113.051	0.950537
	6 months	-0.129179	0.533745	-1.17532	0.916963	-0.242023	58.9774	0.809602
	Chronic pain	0.0429563	0.544682	-1.02462	1.11053	0.0788649	68.2717	0.937371
	3 months x Chronic pain	-0.606809	0.593646	-1.77036	0.556738	-1.02217	104.037	0.309071
	6 months x Chronic pain	-0.408044	0.645136	-1.67251	0.856423	-0.632493	68.7996	0.529161
PPT at site of worst pain	Intercept	922.283	63.2173	798.377	1046.19	14.5891	160.166	3.2852e-31
	3 months	155.906	73.0804	12.668	299.143	2.13334	109.924	0.0351208
	6 months	69.8798	73.264	-73.7176	213.477	0.953809	107.566	0.342319
	Chronic pain	-65.6885	81.8196	-226.055	94.678	-0.802845	100.221	0.423964
	3 months x Chronic pain	-59.8316	87.3884	-231.113	111.45	-0.684663	151.216	0.494605
	6 months x Chronic pain	-22.7708	84.1198	-187.646	142.104	-0.270695	196.141	0.78691
PPT at thumb	Intercept	691.895	49.5734	594.731	789.059	13.957	103.087	1.70163e-25
	3 months	-16.4364	56.8157	-127.795	94.9224	-0.289293	123.987	0.77284
	6 months	-88.4936	56.257	-198.757	21.7702	-1.57302	131.086	0.118124
	Chronic pain	-39.2627	67.0412	-170.663	92.1381	-0.58565	63.3443	0.560192
	3 months x Chronic pain	42.3084	68.634	-92.2142	176.831	0.616435	160.354	0.538482
	6 months x Chronic pain	83.8963	71.3779	-56.0043	223.797	1.17538	122.748	0.242117
CPM - TS at back	Intercept	55.1282	27.2345	1.74852	108.508	2.0242	164.472	0.0445675
	3 months	-4.40372	41.6194	-85.9777	77.1702	-0.105809	80.4174	0.915997
	6 months	-6.97208	37.8299	-81.1188	67.1746	-0.184301	137.062	0.85405
	Chronic pain	14.2581	34.5731	-53.5052	82.0214	0.412405	137.711	0.680684
	3 months x Chronic pain	4.07986	48.5056	-90.9912	99.1509	0.084111	116.779	0.933112
	6 months x Chronic pain	23.8847	50.445	-74.9874	122.757	0.47348	93.4005	0.636976
CPM - TS at arm	Intercept	91.6522	25.9399	40.8101	142.494	3.53326	122.444	0.000579829
	3 months	6.93628	39.5308	-70.5441	84.4167	0.175465	66.6255	0.861246
	6 months	-32.8559	36.1109	-103.633	37.9215	-0.909861	102.756	0.365025
	Chronic pain	-51.0124	32.9412	-115.577	13.5523	-1.54859	104.693	0.124498
	3 months x Chronic pain	16.7745	44.8179	-71.0687	104.618	0.374281	107.122	0.708935
	6 months x Chronic pain	31.322	44.7388	-56.3661	119.01	0.700107	107.999	0.485366
Mixed-effects models - N80 area, N150 area, P260 area, pain (NRS), disability (RMDQ) and QST measures were compared between recovered and chronic disability participants over six months
(group: recovered vs. chronic disability) over time (time: baseline vs. three months vs. six months)
Model dependent variable	Term	Coefficient
		Estimate	S.E	Lower 95%CI	Upper 95%CI	Statistic	df	P value
N80 area	Intercept	0.231603	0.0466172	0.140233	0.322973	4.96819	301.718	1.13397e-06
	3 months	0.0910033	0.0606231	-0.0278181	0.209825	1.50113	100.001	0.136473
	6 months	0.0728251	0.0598246	-0.0444311	0.190081	1.21731	108.764	0.226121
	Chronic pain	-0.0954102	0.0773055	-0.246929	0.0561086	-1.2342	242.534	0.218324
	3 months x Chronic disability	-0.0129019	0.102285	-0.213381	0.187577	-0.126137	106.269	0.899862
	6 months x Chronic disability	0.0461782	0.102556	-0.154832	0.247188	0.450272	106.064	0.653433
N150 area	Intercept	0.21023	0.0392999	0.133203	0.287258	5.34938	320.368	1.68296e-07
	3 months	0.0614138	0.0510976	-0.0387375	0.161565	1.20189	116.613	0.231841
	6 months	0.0582388	0.0519761	-0.0436344	0.160112	1.12049	106.35	0.265028
	Chronic pain	-0.0598941	0.0646956	-0.186697	0.0669093	-0.925783	281.756	0.355351
	3 months x Chronic disability	-0.0385456	0.0838079	-0.202809	0.125718	-0.459928	149.223	0.646238
	6 months x Chronic disability	-0.00629748	0.0872515	-0.17731	0.164715	-0.0721762	116.966	0.942585
P260 area	Intercept	0.227817	0.0455851	0.13847	0.317163	4.99762	295.597	9.95576e-07
	3 months	0.0865305	0.0605706	-0.0321878	0.205249	1.42859	129.83	0.155524
	6 months	0.113172	0.0615851	-0.00753435	0.233879	1.83766	118.326	0.0686214
	Chronic pain	-0.0712304	0.077586	-0.223299	0.0808383	-0.918082	217.237	0.359594
	3 months x Chronic disability	-0.033417	0.0945125	-0.218661	0.151827	-0.353573	240.522	0.723969
	6 months x Chronic disability	-0.0090993	0.107229	-0.219268	0.20107	-0.0848585	103.76	0.932537
Pain (NRS)	Intercept	3.90517	0.226141	3.46193	4.34841	17.2688	270.263	1.5389e-45
	3 months	-2.22704	0.270632	-2.75748	-1.6966	-8.22902	168.478	4.93225e-14
	6 months	-2.62319	0.257686	-3.12825	-2.11812	-10.1798	244.003	1.62957e-20
	Chronic pain	0.972198	0.381878	0.223718	1.72068	2.54584	192.378	0.0116854
	3 months x Chronic disability	0.684394	0.450381	-0.198352	1.56714	1.51959	200.742	0.130188
	6 months x Chronic disability	1.5078	0.451173	0.623496	2.39209	3.34195	201.302	0.000991737
Disability (RMDQ)	Intercept	4.23898	0.422101	3.41166	5.0663	10.0426	189.125	2.72777e-19
	3 months	-2.70928	0.503068	-3.6953	-1.72327	-5.38553	194.608	2.06926e-07
	6 months	-3.41984	0.497376	-4.3947	-2.44499	-6.87577	214.251	6.64226e-11
	Chronic pain	4.56052	0.71283	3.16337	5.95767	6.39777	149.715	1.90748e-09
	3 months x Chronic disability	-0.246651	0.848361	-1.90944	1.41614	-0.290739	209.017	0.77154
	6 months x Chronic disability	1.65607	0.83734	0.0148872	3.29726	1.97778	232.837	0.0491329
HPT at site of worst pain	Intercept	45.5672	0.312013	44.9557	46.1788	146.043	237.484	1.59521e-234
	3 months	-0.761942	0.416867	-1.579	0.0551182	-1.82778	119.416	0.0700791
	6 months	-0.729176	0.437737	-1.58714	0.128789	-1.66579	91.4782	0.0991772
	Chronic pain	-0.458796	0.543842	-1.52473	0.607134	-0.843621	150.197	0.400223
	3 months x Chronic pain	0.019339	0.678558	-1.31064	1.34931	0.0285002	159.904	0.977299
	6 months x Chronic pain	0.136457	0.703341	-1.24209	1.51501	0.194013	127.022	0.846476
HPT at contralateral lumbar site	Intercept	45.0026	0.314547	44.3861	45.6191	143.071	233.965	9.28391e-230
	3 months	-0.270394	0.396607	-1.04775	0.506956	-0.681768	156.231	0.496395
	6 months	-0.605203	0.459041	-1.50492	0.294517	-1.31841	70.217	0.191652
	Chronic pain	-0.564609	0.536472	-1.61609	0.486876	-1.05245	169.478	0.294092
	3 months x Chronic pain	-0.212435	0.662477	-1.51089	1.08602	-0.320667	179.284	0.748836
	6 months x Chronic pain	0.403479	0.690562	-0.950023	1.75698	0.584276	135.796	0.560004
HPT at forearm	Intercept	44.7085	0.282868	44.154	45.2629	158.054	191.895	3.60737e-205
	3 months	-0.222667	0.310251	-0.830759	0.385425	-0.7177	228.418	0.473676
	6 months	-0.257418	0.394635	-1.0309	0.516067	-0.652294	59.3676	0.516729
	Chronic pain	0.290336	0.486119	-0.662456	1.24313	0.597254	123.935	0.551427
	3 months x Chronic pain	-0.378756	0.527723	-1.41309	0.655581	-0.717717	233.748	0.473649
	6 months x Chronic pain	-0.370748	0.618474	-1.58296	0.841461	-0.599456	85.6177	0.550452
PPT at site of worst pain	Intercept	880.314	44.1954	793.691	966.937	19.9187	301.813	6.06222e-57
	3 months	139.577	51.1097	39.4015	239.752	2.73092	148.244	0.00708225
	6 months	75.0477	56.9175	-36.5105	186.606	1.31854	80.7256	0.191053
	Chronic pain	-2.5926	73.3128	-146.286	141.101	-0.0353635	217.053	0.971822
	3 months x Chronic pain	-60.8646	87.6085	-232.577	110.848	-0.694734	144.175	0.48834
	6 months x Chronic pain	-54.2389	91.8199	-234.206	125.728	-0.59071	109.024	0.555937
PPT at thumb	Intercept	675.303	32.492	611.619	738.987	20.7837	255.99	6.99434e-57
	3 months	12.1837	41.3992	-68.9587	93.3262	0.294299	136.472	0.768977
	6 months	-37.5364	41.8659	-119.594	44.5208	-0.896586	128.183	0.37162
	Chronic pain	-24.6682	59.4059	-141.104	91.7673	-0.415249	113.322	0.678745
	3 months x Chronic pain	-5.75635	71.1357	-145.182	133.67	-0.0809206	128.676	0.935631
	6 months x Chronic pain	6.70202	72.2481	-134.904	148.308	0.0927639	118.329	0.926248
CPM - TS at back	Intercept	75.0949	18.5125	38.8104	111.379	4.05645	298.993	6.36351e-05
	3 months	-2.51506	28.2855	-57.9547	52.9246	-0.0889167	129.5	0.929285
	6 months	2.85493	27.3667	-50.7837	56.4936	0.104322	162.543	0.917043
	Chronic pain	-29.3448	32.8481	-93.7272	35.0375	-0.893349	184.683	0.372833
	3 months x Chronic pain	-0.617075	45.8799	-90.5417	89.3076	-0.0134498	172.12	0.989285
	6 months x Chronic pain	12.8544	47.028	-79.3205	105.029	0.273335	145.334	0.784984
CPM - TS at arm	Intercept	69.9412	17.5086	35.6242	104.258	3.99467	238.864	8.63086e-05
	3 months	8.15556	28.7199	-48.1355	64.4466	0.283969	72.3447	0.777245
	6 months	-28.2263	27.6833	-82.4856	26.0329	-1.01962	86.3551	0.310759
	Chronic pain	-31.6524	30.1432	-90.733	27.4282	-1.05007	181.114	0.295086
	3 months x Chronic pain	28.0713	45.0279	-60.1833	116.326	0.62342	106.123	0.534346
	6 months x Chronic pain	45.5279	44.8117	-42.303	133.359	1.01598	109.459	0.311878
Mixed-effect models - the relationship between SEP components (N80 area, N150 area, P260 area) and QST measures (HPT, PPT, CPM) over six months
(measure: HPT at the site of LBP vs. PPT at the site of LBP vs. CPM- TS at the site of LBP vs. CPM- TS at the site of the forearm) over time (time: baseline vs. three months vs. six months)
Model dependent variable	Term	Coefficient
		Estimate	S.E	Lower 95%CI	Upper 95%CI	Statistic	df	P value
N80 area	Intercept	0.937045	0.603846	-0.246494	2.12058	1.55179	247.444	0.12199
	3 months	-0.581369	0.837584	-2.22303	1.0603	-0.694102	159.274	0.488629
	6 months	-1.42893	0.898009	-3.18903	0.331165	-1.59122	162.986	0.113497
	HPT at the site of LBP	-0.0167562	0.0135578	-0.0433295	0.00981704	-1.23591	254.488	0.217631
	PPT at the site of LBP	1.84004e-05	9.97067e-05	-0.000177025	0.000213825	0.184545	251.977	0.853734
	CPM - TS at the site of LBP	0.000121843	0.000207081	-0.000284037	0.000527722	0.58838	299.169	0.556721
	CPM - TS at the forearm	-5.70828e-05	0.000267648	-0.000581672	0.000467507	-0.213276	221.628	0.831308
	3 months x HPT at the site of LBP	0.0170892	0.0190243	-0.0201983	0.0543768	0.898286	167.512	0.370322
	6 months x HPT at the site of LBP	0.036285	0.0199154	-0.00274913	0.0753192	1.82196	172.691	0.0701912
	3 months x PPT at the site of LBP	-0.000129055	0.000128817	-0.000381537	0.000123426	-1.00185	144.839	0.318087
	6 months x PPT at the site of LBP	-0.000106994	0.000146843	-0.000394805	0.000180818	-0.728629	98.5631	0.467956
	3 months x CPM - TS at the site of LBP	0.000118558	0.000349941	-0.000567326	0.000804442	0.338795	80.5202	0.735646
	6 months x CPM - TS at the site of LBP	-0.0002248	0.000320567	-0.000853111	0.000403511	-0.701258	191.03	0.483996
	3 months x CPM - TS at the forearm	0.000176665	0.000383211	-0.000574429	0.000927759	0.461012	134.674	0.645534
	6 months x CPM - TS at the forearm	-2.86925e-05	0.000360987	-0.000736227	0.000678842	-0.0794836	185.34	0.936734
N150 area	Intercept	0.364392	0.51313	-0.641343	1.37013	0.710135	284.227	0.478202
	3 months	-0.0469479	0.710069	-1.43868	1.34479	-0.0661174	190.992	0.947354
	6 months	-0.4708	0.743596	-1.92825	0.986648	-0.633139	230.799	0.52727
	HPT at the site of LBP	-0.00497108	0.0116092	-0.0277252	0.017783	-0.428201	278.046	0.668836
	PPT at the site of LBP	5.28987e-05	8.50771e-05	-0.000113852	0.00021965	0.621774	278.363	0.534599
	CPM - TS at the site of LBP	0.000106009	0.000181829	-0.000250376	0.000462393	0.583015	279.598	0.560353
	CPM - TS at the forearm	-6.2206e-05	0.000230081	-0.000513165	0.000388753	-0.270366	237.228	0.787114
	3 months x HPT at the site of LBP	0.0047942	0.0161758	-0.0269104	0.0364988	0.29638	196.708	0.767252
	6 months x HPT at the site of LBP	0.0146383	0.0166647	-0.0180246	0.0473011	0.878398	227.302	0.380655
	3 months x PPT at the site of LBP	-0.00014336	0.000111814	-0.000362516	7.57962e-05	-1.28212	147.23	0.201814
	6 months x PPT at the site of LBP	-0.000140743	0.00012112	-0.000378138	9.66524e-05	-1.16201	135.783	0.247269
	3 months x CPM - TS at the site of LBP	2.9957e-05	0.000284153	-0.000526984	0.000586898	0.105426	115.727	0.916221
	6 months x CPM - TS at the site of LBP	-9.57273e-05	0.000288244	-0.000660685	0.000469231	-0.332105	150.956	0.74027
	3 months x CPM - TS at the forearm	0.000173753	0.000318109	-0.000449741	0.000797247	0.546206	185	0.585582
	6 months x CPM - TS at the forearm	8.09188e-05	0.000318758	-0.000543847	0.000705685	0.253856	165.144	0.799922
P260	Intercept	1.15761	0.603309	-0.0248794	2.34009	1.91876	252.901	0.0561401
	3 months	-1.25701	0.873138	-2.96836	0.454344	-1.43964	130.795	0.152358
	6 months	-2.1493	1.06888	-4.2443	-0.0542972	-2.0108	66.3067	0.048416
	HPT at the site of LBP	-0.0225707	0.0135854	-0.049198	0.00405659	-1.6614	255.472	0.0978597
	PPT at the site of LBP	7.34245e-05	9.78971e-05	-0.000118454	0.000265303	0.750017	274.428	0.453887
	CPM - TS at the site of LBP	8.53923e-05	0.000209814	-0.000325843	0.000496628	0.40699	284.522	0.684321
	CPM - TS at the forearm	-1.54704e-05	0.000273211	-0.000550963	0.000520023	-0.0566244	194.774	0.954902
	3 months x HPT at the site of LBP	0.0322339	0.0201126	-0.00718671	0.0716545	1.60268	124.897	0.111532
	6 months x HPT at the site of LBP	0.0548624	0.023735	0.00834188	0.101383	2.31146	68.3797	0.0238275
	3 months x PPT at the site of LBP	-0.000173853	0.00015049	-0.000468815	0.000121108	-1.15525	68.2528	0.252018
	6 months x PPT at the site of LBP	-0.000216459	0.000149716	-0.000509902	7.69844e-05	-1.4458	96.3323	0.15148
	3 months x CPM - TS at the site of LBP	0.00035023	0.000369571	-0.000374129	0.00107459	0.947666	65.7856	0.346768
	6 months x CPM - TS at the site of LBP	-0.000241982	0.000342156	-0.000912608	0.000428644	-0.707227	129.298	0.480698
	3 months x CPM - TS at the forearm	0.000236426	0.00038947	-0.000526935	0.000999788	0.607046	127.47	0.5449
	6 months x CPM - TS at the forearm	0.000123227	0.000391636	-0.00064438	0.000890833	0.314646	112.607	0.753613

## Sheet: Pairwise comparions of QST
Mixed-effects models - QST measures were compared between recovered and chronic pain participants over six months
(group: recovered vs. chronic pain) over time (time: baseline vs. three months vs. six months)
HPT at site of worst pain
Session 1
	estimate	SE	df	t.ratio	p.value
Recovered - Chronic Pain	-0.0204	0.634	364	-0.032	0.9744
Session 2
	estimate	SE	df	t.ratio	p.value
Recovered - Chronic Pain	0.6761	0.552	363	1.225	0.2213
Session 3
	estimate	SE	df	t.ratio	p.value
Recovered - Chronic Pain	0.0646	0.64	364	0.101	0.9197
Recovered
	estimate	SE	df	t.ratio	p.value
Baseline - 3 months	0.358	0.581	254	0.615	0.8118
Baseline - 6 months	0.561	0.64	258	0.877	0.6555
3 months - 6 months	0.203	0.688	254	0.295	0.9531
Chronic Pain
	estimate	SE	df	t.ratio	p.value
Baseline - 3 months	1.054	0.434	250	2.427	0.042
Baseline - 6 months	0.646	0.457	252	1.413	0.3357
3 months - 6 months	-0.408	0.416	251	-0.981	0.5896
HPT at contralateral lumbar site
Session 1
	estimate	SE	df	t.ratio	p.value
Recovered - Chronic Pain	0.578	0.555	363	1.04	0.2989
Session 2
	estimate	SE	df	t.ratio	p.value
Recovered - Chronic Pain	1.1	0.635	362	1.732	0.0841
Session 3
	estimate	SE	df	t.ratio	p.value
Recovered - Chronic Pain	0.189	0.65	364	0.29	0.7719
Recovered
	estimate	SE	df	t.ratio	p.value
Baseline - 3 months	0.00176	0.56	254	0.003	1
Baseline - 6 months	0.60179	0.571	257	1.054	0.5437
3 months - 6 months	0.60002	0.591	254	1.016	0.5674
Chronic Pain
	estimate	SE	df	t.ratio	p.value
Baseline - 3 months	0.52364	0.415	250	1.262	0.4182
Baseline - 6 months	0.21269	0.448	251	0.475	0.8833
3 months - 6 months	-0.31095	0.43	250	-0.724	0.7497
HPT at forearm
Session 1
	estimate	SE	df	t.ratio	p.value
Recovered - Chronic Pain	-0.282	0.537	363	-0.525	0.5999
Session 2
	estimate	SE	df	t.ratio	p.value
Recovered - Chronic Pain	0.476	0.55	362	0.866	0.3873
Session 3
	estimate	SE	df	t.ratio	p.value
Recovered - Chronic Pain	0.42	0.631	364	0.666	0.5059
Recovered
	estimate	SE	df	t.ratio	p.value
Baseline - 3 months	-0.0579	0.501	251	-0.116	0.9926
Baseline - 6 months	-0.0942	0.489	253	-0.193	0.9797
3 months - 6 months	-0.0363	0.544	250	-0.067	0.9975
Chronic Pain
	estimate	SE	df	t.ratio	p.value
Baseline - 3 months	0.6996	0.363	249	1.927	0.1333
Baseline - 6 months	0.6074	0.386	249	1.574	0.2588
3 months - 6 months	0.6074	0.386	249	1.574	0.2588
PPT at site of worst pain
Session 1
	estimate	SE	df	t.ratio	p.value
Recovered - Chronic Pain	83.1	79.9	363	1.039	0.2993
Session 2
	estimate	SE	df	t.ratio	p.value
Recovered - Chronic Pain	142.4	86.2	362	1.653	0.0992
Session 3
	estimate	SE	df	t.ratio	p.value
Recovered - Chronic Pain	106	88	364	1.205	0.2288
Recovered
	estimate	SE	df	t.ratio	p.value
Baseline - 3 months	-170.8	86.5	252	-1.975	0.1205
Baseline - 6 months	-99.3	82.4	254	-1.205	0.4511
3 months - 6 months	71.5	99.6	251	0.718	0.7531
Chronic Pain
contrast	estimate	SE	df	t.ratio	p.value
Baseline - 3 months	-111.5	54.8	249	-2.033	0.1065
Baseline - 6 months	-76.4	54.4	249	-1.403	0.3409
3 months - 6 months	35.1	53.8	249	0.653	0.791
PPT at thumb
Session = 1:
contrast	estimate	SE	df	t.ratio	p.value
Recovered - Chronic Pain	16.37	67	363	0.245	0.8069
Session = 2:
contrast	estimate	SE	df	t.ratio	p.value
Recovered - Chronic Pain	3.67	68.7	362	0.053	0.9574
Session = 3:
contrast	estimate	SE	df	t.ratio	p.value
Recovered - Chronic Pain	-44.29	70.1	363	-0.632	0.528
Recovered
contrast	estimate	SE	df	t.ratio	p.value
Baseline - 3 months	-12.89	62.1	252	-0.208	0.9765
Baseline - 6 months	58.45	61.6	255	0.949	0.6097
3 months - 6 months	71.34	63.8	252	1.118	0.5037
Chronic Pain
contrast	estimate	SE	df	t.ratio	p.value
Baseline - 3 months	-25.6	41.8	249	-0.612	0.8137
Baseline - 6 months	-2.22	41.8	250	-0.053	0.9984
3 months - 6 months	23.38	46.6	249	0.501	0.8707
CPM - TS at back
Session 1
	estimate	SE	df	t.ratio	p.value
Recovered - Chronic Pain	-31.9	35.5	366	-0.898	0.37
Session 2
	estimate	SE	df	t.ratio	p.value
Recovered - Chronic Pain	-19.5	40.7	366	-0.48	0.6314
Session 3
	estimate	SE	df	t.ratio	p.value
Recovered - Chronic Pain	-41.6	43.1	366	-0.964	0.3358
Recovered
	estimate	SE	df	t.ratio	p.value
Baseline - 3 months	-5	41.6	260	-0.12	0.9921
Baseline - 6 months	-1.88	41.7	266	-0.045	0.9989
3 months - 6 months	3.12	42.4	261	0.073	0.997
Chronic Pain
	estimate	SE	df	t.ratio	p.value
Baseline - 3 months	7.33	27.8	254	0.264	0.9623
Baseline - 6 months	-11.56	31.6	256	-0.366	0.9287
3 months - 6 months	-18.9	34.6	255	-0.546	0.8486
CPM - TS at arm
Session 1
	estimate	SE	df	t.ratio	p.value
Recovered - Chronic Pain	45.7	34.7	365	1.32	0.1878
Session 2
	estimate	SE	df	t.ratio	p.value
Recovered - Chronic Pain	29.3	44.9	364	0.653	0.5145
Session 3
	estimate	SE	df	t.ratio	p.value
Recovered - Chronic Pain	17.2	45.9	365	0.375	0.7079
Recovered
	estimate	SE	df	t.ratio	p.value
Baseline - 3 months	-4.32	45.1	256	-0.096	0.9949
Baseline - 6 months	23.31	38.6	260	0.603	0.8185
3 months - 6 months	27.63	43.6	256	0.633	0.8019
Chronic Pain
	estimate	SE	df	t.ratio	p.value
Baseline - 3 months	-20.79	28.6	251	-0.728	0.7473
Baseline - 6 months	-5.23	30.5	253	-0.172	0.9839
3 months - 6 months	15.56	31.1	252	0.5	0.8712
Mixed-effects models - QST measures were compared between recovered and chronic pain participants over six months
(group: recovered vs. chronic pain) over time (time: baseline vs. three months vs. six months)
HPT at site of worst pain
Session 1
	estimate	SE	df	t.ratio	p.value
Recovered - Chronic Disability	0.425	0.585	358	0.726	0.4685
Session 2
	estimate	SE	df	t.ratio	p.value
Recovered - Chronic Disability	0.552	0.603	359	0.915	0.3607
Session 3
	estimate	SE	df	t.ratio	p.value
Recovered - Chronic Disability	0.42	0.65	356	0.646	0.519
Recovered
	estimate	SE	df	t.ratio	p.value
Baseline - 3 months	0.778	0.431	249	1.803	0.1706
Baseline - 6 months	0.624	0.463	247	1.348	0.3698
3 months - 6 months	-0.154	0.48	248	-0.32	0.9451
Chronic Disability
	estimate	SE	df	t.ratio	p.value
Baseline - 3 months	0.905	0.588	254	1.539	0.2744
Baseline - 6 months	0.619	0.583	250	1.062	0.5384
3 months - 6 months	-0.286	0.593	252	-0.483	0.8796
HPT at contralateral lumbar site
Session 1
	estimate	SE	df	t.ratio	p.value
Recovered - Chronic Disability	0.461	0.533	356	0.865	0.3878
Session 2
	estimate	SE	df	t.ratio	p.value
Recovered - Chronic Disability	0.81	0.585	357	1.386	0.1668
Session 3
	estimate	SE	df	t.ratio	p.value
Recovered - Chronic Disability	0.196	0.605	355	0.325	0.7455
Recovered
	estimate	SE	df	t.ratio	p.value
Baseline - 3 months	0.212	0.401	248	0.528	0.8577
Baseline - 6 months	0.431	0.408	247	1.057	0.5418
3 months - 6 months	0.22	0.402	247	0.546	0.8487
Chronic Disability
	estimate	SE	df	t.ratio	p.value
Baseline - 3 months	0.561	0.565	253	0.992	0.5823
Baseline - 6 months	0.167	0.58	250	0.287	0.9555
3 months - 6 months	-0.394	0.595	251	-0.662	0.7858
HPT at forearm
Session 1
	estimate	SE	df	t.ratio	p.value
Recovered - Chronic Disability	-0.3658	0.503	351	-0.728	0.4673
Session 2
	estimate	SE	df	t.ratio	p.value
Recovered - Chronic Disability	0.0966	0.531	352	0.182	0.8558
Session 3
	estimate	SE	df	t.ratio	p.value
Recovered - Chronic Disability	0.1978	0.553	349	0.358	0.7207
Recovered
	estimate	SE	df	t.ratio	p.value
Baseline - 3 months	0.27391	0.351	247	0.781	0.7153
Baseline - 6 months	0.17091	0.359	246	0.477	0.8824
3 months - 6 months	-0.103	0.381	246	-0.27	0.9605
Chronic Disability
	estimate	SE	df	t.ratio	p.value
Baseline - 3 months	0.73634	0.483	250	1.523	0.2817
Baseline - 6 months	0.73454	0.469	248	1.566	0.2624
3 months - 6 months	-0.00181	0.521	249	-0.003	1
PPT at site of worst pain
Session 1
	estimate	SE	df	t.ratio	p.value
Recovered - Chronic Disability	-23.6	79	6 351	-0.296	0.7675
Session 2
	estimate	SE	df	t.ratio	p.value
Recovered - Chronic Disability	55.8	97.1	353	0.575	0.5656
Session 3
	estimate	SE	df	t.ratio	p.value
Recovered - Chronic Disability	33.2	87.3	349	0.38	0.7042
Recovered
	estimate	SE	df	t.ratio	p.value
Baseline - 3 months	-163.5	59.5	247	-2.749	0.0176
Baseline - 6 months	-106.5	56.6	246	-1.883	0.1458
3 months - 6 months	57	60.1	247	0.948	0.6105
Chronic Disability
	estimate	SE	df	t.ratio	p.value
Baseline - 3 months	-84.1	74.4	251	-1.13	0.4965
Baseline - 6 months	-49.8	73.3	248	-0.68	0.7756
3 months - 6 months	34.3	79.8	249	0.43	0.9031
PPT at thumb
Session 1
	estimate	SE	df	t.ratio	p.value
Recovered - Chronic Disability	1.99	62.4	354	0.032	0.9746
Session 2
	estimate	SE	df	t.ratio	p.value
Recovered - Chronic Disability	28.95	72.5	355	0.399	0.6901
Session 3
	estimate	SE	df	t.ratio	p.value
Recovered - Chronic Disability	12.7	64.5	352	0.197	0.844
Recovered
	estimate	SE	df	t.ratio	p.value
Baseline - 3 months	-30.92	43.1	248	-0.717	0.7538
Baseline - 6 months	14.3	44	247	0.325	0.9433
3 months - 6 months	45.22	45	247	1.005	0.5747
Chronic Disability
	estimate	SE	df	t.ratio	p.value
Baseline - 3 months	-3.96	60.8	252	-0.065	0.9977
Baseline - 6 months	25.01	59	249	0.424	0.9059
3 months - 6 months	28.97	62	250	0.467	0.8866
CPM - TS at back
Session 1
	estimate	SE	df	t.ratio	p.value
Recovered - Chronic Disability	19.31	35	366	0.551	0.5817
Session 2
	estimate	SE	df	t.ratio	p.value
Recovered - Chronic Disability	40.96	37.9	366	1.08	0.2811
Session 3
	estimate	SE	df	t.ratio	p.value
Recovered - Chronic Disability	8.35	36.4	366	0.229	0.8189
Recovered
	estimate	SE	df	t.ratio	p.value
Baseline - 3 months	-2.909	28.5	252	-0.102	0.9943
Baseline - 6 months	-3.415	30.3	250	-0.113	0.993
3 months - 6 months	-0.506	32.3	250	-0.016	0.9999
Chronic Disability
	estimate	SE	df	t.ratio	p.value
Baseline - 3 months	18.741	39.1	261	0.479	0.8812
Baseline - 6 months	-14.373	40.2	255	-0.357	0.9321
3 months - 6 months	-33.114	43	257	-0.77	0.7217
CPM - TS at arm
Session 1
	estimate	SE	df	t.ratio	p.value
Recovered - Chronic Disability	30.4	31	361	0.981	0.3275
Session 2
	estimate	SE	df	t.ratio	p.value
Recovered - Chronic Disability	12.4	36.9	362	0.336	0.7373
Session 3
	estimate	SE	df	t.ratio	p.value
Recovered - Chronic Disability	-16.8	36.3	361	-0.464	0.6427
Recovered
	estimate	SE	df	t.ratio	p.value
Baseline - 3 months	-9.58	32.8	250	-0.292	0.954
Baseline - 6 months	20.46	30.3	248	0.675	0.7781
3 months - 6 months	30.04	30.1	248	0.997	0.5796
Chronic Disability
	estimate	SE	df	t.ratio	p.value
Baseline - 3 months	-27.6	37.6	256	-0.734	0.7433
Baseline - 6 months	-26.8	34.7	252	-0.773	0.7199
3 months - 6 months	0.8	38.4	253	0.021	0.9998
